# Supplementary material for: Molecular Identification and Characterization of Two Groups of Phytoplasma and Candidatus Liberibacter Asiaticus in Single or Mixed Infection of Citrus maxima on Hainan Island of China
Source: Biology (Basel). 2022 Jun 6;11(6):869. doi: 10.3390/biology11060869 (PMC9220215; doi:10.3390/biology11060869)
Supplement: Supplementary file 1 [file biology-11-00869-s001.zip]

Archive with 1 entries (1 files):
- biology-1720014-Supplementary File S1.pdf
